# Supplementary material for: Effect of Lockdowns on Hospital Staff in a COVID Center: A Retrospective Observational Study
Source: Vaccines (Basel). 2022 Oct 31;10(11):1847. doi: 10.3390/vaccines10111847 (PMC9698425; doi:10.3390/vaccines10111847)
Supplement: Supplementary file 1 [file vaccines-10-01847-s001.zip]

Archive with 1 entries (1 files):
- vaccines-1960578-supplementary.pdf
